# Supplementary material for: Septic Shock, Infective Endocarditis, Septic Embolization and Disseminated Intravascular Coagulation Caused by a Toxigenic C. diphtheriae Strain: A Case Report
Source: Healthcare (Basel). 2026 Jun 29;14(13):1890. doi: 10.3390/healthcare14131890 (PMC13362524; doi:10.3390/healthcare14131890)
Supplement: Supplementary file 1 [file healthcare-14-01890-s001.zip]

Archive with 5 entries (5 files):
- Figure S1.png
- Figure S2.png
- Figure S3.png
- Video S1.gif
- Video S2.gif
